# Supplementary material for: Quantifying the effects of pollen nutrition on honey bee queen egg laying with a new laboratory system
Source: PLoS One. 2018 Sep 5;13(9):e0203444. doi: 10.1371/journal.pone.0203444 (PMC6124782; doi:10.1371/journal.pone.0203444)
Supplement: S1 File — (XLSX) [file pone.0203444.s002.xlsx]

## Sheet: JDFine_eggs+pollen
Treatment	Queen	Day	Eggs	Experiment Name	Pollen diet consumed (g)
BB	196	1	0	1
BB	196	2	0	1	0.75
BB	196	3	29	1
BB	196	4	13	1	0.93
BB	196	5	109	1
BB	196	6	109	1	0.723
BB	196	7	41	1
BB	196	8	39	1	0.3
BB	196	9	41	1
BB	196	10	103	1	0.03
BB	196	11	26	1
BB	196	12	93	1	0.13
BB	196	13	108	1
BB	196	14	25	1	0.13
BB	264	1	169	1
BB	264	2	1	1	0.79
BB	264	3	2	1
BB	264	4	157	1	0.6
BB	264	5	171	1
BB	264	6	161	1	0.48
BB	264	7	212	1
BB	264	8	235	1	0.382
BB	264	9	114	1
BB	264	10	6	1	0.22
BB	264	11	0	1
BB	264	12	0	1	0.08
BB	264	13	0	1
BB	264	14	0	1	0.06
BB	265	1	0	1
BB	265	2	0	1	0.48
BB	265	3	0	1
BB	265	4	59	1	0.88
BB	265	5	148	1
BB	265	6	209	1	0.868
BB	265	7	179	1
BB	265	8	152	1	0.411
BB	265	9	272	1
BB	265	10	178	1	0.23
BB	265	11	114	1
BB	265	12	137	1	0.02
BB	265	13	22	1
BB	265	14	0	1	0.13
BB	266	1	0	1
BB	266	2	0	1	0.78
BB	266	3	0	1
BB	266	4	0	1	0.69
BB	266	5	39	1
BB	266	6	100	1	0.573
BB	266	7	43	1
BB	266	8	93	1	0.285
BB	266	9	100	1
BB	266	10	0	1	0.23
BB	266	11	1	1
BB	266	12	0	1	0.05
BB	266	13	2	1
BB	266	14	0	1	0.06
BB	267	1	2	1
BB	267	2	74	1	0.78
BB	267	3	182	1
BB	267	4	151	1	0.61
BB	267	5	365	1
BB	267	6	376	1	0.491
BB	267	7	194	1
BB	267	8	315	1	0.299
BB	267	9	375	1
BB	267	10	349	1	0.2
BB	267	11	155	1
BB	267	12	248	1	0
BB	267	13	207	1
BB	267	14	0	1	0.05
BB	268	1	108	1
BB	268	2	373	1	0.48
BB	268	3	401	1
BB	268	4	332	1	0.73
BB	268	5	401	1
BB	268	6	415	1	0.658
BB	268	7	361	1
BB	268	8	319	1	0.241
BB	268	9	259	1
BB	268	10	201	1	0.09
BB	268	11	72	1
BB	268	12	170	1	0.13
BB	268	13	138	1
BB	268	14	115	1	0.12
BB	269	1	0	1
BB	269	2	0	1	0.62
BB	269	3	0	1
BB	269	4	152	1	0.75
BB	269	5	112	1
BB	269	6	158	1	0.589
BB	269	7	144	1
BB	269	8	80	1	0.223
BB	269	9	37	1
BB	269	10	4	1	0.06
BB	269	11	6	1
BB	269	12	32	1	0.11
BB	269	13	12	1
BB	269	14	31	1	0.12
BB	270	1	0	1
BB	270	2	31	1	0.61
BB	270	3	174	1
BB	270	4	199	1	0.8
BB	270	5	313	1
BB	270	6	347	1	0.406
BB	270	7	8	1
BB	270	8	106	1	0.175
BB	270	9	283	1
BB	270	10	176	1	0.22
BB	270	11	151	1
BB	270	12	99	1	0.16
BB	270	13	152	1
BB	270	14	200	1	0.13
BB	271	1	80	1
BB	271	2	452	1	0.51
BB	271	3	456	1
BB	271	4	227	1	0.75
BB	271	5	150	1
BB	271	6	248	1	0.496
BB	271	7	254	1
BB	271	8	237	1	0.218
BB	271	9	303	1
BB	271	10	213	1	0.16
BB	271	11	102	1
BB	271	12	239	1	0.06
BB	271	13	206	1
BB	271	14	97	1	0.03
BB	272	1	0	1
BB	272	2	0	1	0.55
BB	272	3	0	1
BB	272	4	0	1	0.93
BB	272	5	14	1
BB	272	6	0	1	0.415
BB	272	7	0	1
BB	272	8	0	1	0.051
BB	272	9	0	1
BB	272	10	0	1	0.02
BB	272	11	0	1
BB	272	12	0	1	0.05
BB	272	13	0	1
BB	272	14	0	1	0.11
PP-45	203	1	0	1
PP-45	203	2	0	1
PP-45	203	3	0	1	1.12
PP-45	203	4	0	1
PP-45	203	5	0	1	1.05
PP-45	203	6	0	1
PP-45	203	7	0	1	0.69
PP-45	203	8	0	1
PP-45	203	9	0	1	0.288
PP-45	203	10	0	1
PP-45	203	11	0	1	0.138
PP-45	203	12	0	1
PP-45	203	13	0	1	0.08
PP-45	203	14	0	1
PP-45	217	1	0	1
PP-45	217	2	2	1	0.16
PP-45	217	3	0	1
PP-45	217	4	0	1	1.15
PP-45	217	5	0	1
PP-45	217	6	0	1	0.92
PP-45	217	7	0	1
PP-45	217	8	0	1	0.92
PP-45	217	9	0	1
PP-45	217	10	0	1	0.71
PP-45	217	11	0	1
PP-45	217	12	0	1	0.175
PP-45	217	13	0	1
PP-45	217	14	0	1	0.05
PP-45	273	1	2	1
PP-45	273	2	157	1	0.95
PP-45	273	3	296	1
PP-45	273	4	233	1	1.12
PP-45	273	5	260	1
PP-45	273	6	105	1	0.76
PP-45	273	7	128	1
PP-45	273	8	140	1	0.38
PP-45	273	9	280	1
PP-45	273	10	261	1	0.515
PP-45	273	11	92	1
PP-45	273	12	63	1	0.179
PP-45	273	13	10	1
PP-45	273	14	28	1	0.06
PP-45	274	1	0	1
PP-45	274	2	154	1	0.75
PP-45	274	3	388	1
PP-45	274	4	330	1	1.81
PP-45	274	5	325	1
PP-45	274	6	408	1	1.48
PP-45	274	7	289	1
PP-45	274	8	276	1	0.97
PP-45	274	9	281	1
PP-45	274	10	262	1	0.285
PP-45	274	11	143	1
PP-45	274	12	79	1	0.163
PP-45	274	13	17	1
PP-45	274	14	0	1	0.2
PP-45	275	1	0	1
PP-45	275	2	63	1	0.68
PP-45	275	3	400	1
PP-45	275	4	50	1	1.27
PP-45	275	5	272	1
PP-45	275	6	0	1	1.75
PP-45	275	7	0	1
PP-45	275	8	0	1	1.18
PP-45	275	9	284	1
PP-45	275	10	319	1	0.358
PP-45	275	11	212	1
PP-45	275	12	356	1	0.547
PP-45	275	13	374	1
PP-45	275	14	264	1	0.1
PP-45	276	1	0	1
PP-45	276	2	0	1	0.72
PP-45	276	3	0	1
PP-45	276	4	0	1	1.86
PP-45	276	5	0	1
PP-45	276	6	0	1	1.65
PP-45	276	7		1
PP-45	276	8		1
PP-45	276	9		1
PP-45	276	10		1
PP-45	276	11		1
PP-45	276	12		1
PP-45	276	13		1
PP-45	276	14		1
PP-45	277	1	0	1
PP-45	277	2	0	1
PP-45	277	3	0	1	1.52
PP-45	277	4	0	1
PP-45	277	5	272	1	1.38
PP-45	277	6	130	1
PP-45	277	7	0	1	0.89
PP-45	277	8	140	1
PP-45	277	9	28	1	0.584
PP-45	277	10	0	1
PP-45	277	11	0	1	0.523
PP-45	277	12	0	1
PP-45	277	13	0	1	0.31
PP-45	277	14	3	1
PP-45	278	1	0	1
PP-45	278	2	0	1
PP-45	278	3	170	1	1.185
PP-45	278	4	313	1
PP-45	278	5	289	1	1.08
PP-45	278	6	5	1
PP-45	278	7	196	1	0.58
PP-45	278	8	181	1
PP-45	278	9	227	1	0.219
PP-45	278	10	121	1
PP-45	278	11	241	1	0.245
PP-45	278	12	288	1
PP-45	278	13	245	1	0.35
PP-45	278	14	302	1
PP-45	279	1	0	1
PP-45	279	2	124	1
PP-45	279	3	86	1	1.397
PP-45	279	4	100	1
PP-45	279	5	130	1	1.13
PP-45	279	6	74	1
PP-45	279	7	120	1	0.93
PP-45	279	8	54	1
PP-45	279	9	5	1	0.298
PP-45	279	10	40	1
PP-45	279	11	20	1	0.473
PP-45	279	12	30	1
PP-45	279	13	39	1	0.35
PP-45	279	14	31	1
PP-45	280	1	0	1
PP-45	280	2	0	1
PP-45	280	3	9	1	1.921
PP-45	280	4	236	1
PP-45	280	5	62	1	0.95
PP-45	280	6	1	1
PP-45	280	7	140	1	0.67
PP-45	280	8	0	1
PP-45	280	9	0	1	0.447
PP-45	280	10	3	1
PP-45	280	11	96	1	0
PP-45	280	12	236	1
PP-45	280	13	88	1	0.23
PP-45	280	14	0	1
BB	1	1	0	2	0.74
BB	1	2	83	2
BB	1	3	120	2	0.91
BB	1	4	275	2
BB	1	5	266	2	0.751
BB	1	6	205	2
BB	1	7	301	2	0.752
BB	1	8	270	2
BB	1	9	368	2	0.473
BB	1	10	364	2
BB	1	11	115	2	0.632
BB	1	12	281	2
BB	1	13	434	2	0.595
BB	1	14	393	2
BB	2	1	0	2	1.057
BB	2	2	138	2
BB	2	3	129	2	0.566
BB	2	4	246	2
BB	2	5	209	2	0.917
BB	2	6	127	2
BB	2	7	125	2	0.754
BB	2	8	109	2
BB	2	9	190	2	0.363
BB	2	10	221	2
BB	2	11	62	2	0.34
BB	2	12	74	2
BB	2	13	156	2	0.131
BB	2	14	0	2
BB	3	1	0	2	0.477
BB	3	2	0	2
BB	3	3	0	2	0.481
BB	3	4	0	2
BB	3	5	44	2	0.614
BB	3	6	94	2
BB	3	7	185	2	0.786
BB	3	8	180	2
BB	3	9	262	2	0.601
BB	3	10	288	2
BB	3	11	251	2	0.464
BB	3	12	70	2
BB	3	13	311	2	0.236
BB	3	14	237	2
BB	10	1	0	2	0.745
BB	10	2	0	2
BB	10	3	0	2	1.129
BB	10	4	60	2
BB	10	5	33	2	0.592
BB	10	6	6	2
BB	10	7	39	2	0.875
BB	10	8	4	2
BB	10	9		2	0.383
BB	10	10	90	2
BB	10	11	8	2	0.509
BB	10	12	68	2
BB	10	13	67	2	0.369
BB	10	14	24	2
BB	15	1	0	2	1.12
BB	15	2	43	2
BB	15	3	132	2	1.322
BB	15	4	222	2
BB	15	5	162	2	1.212
BB	15	6	175	2
BB	15	7	128	2	0.924
BB	15	8	0	2
BB	15	9	186	2	0.441
BB	15	10	250	2
BB	15	11	204	2	0.181
BB	15	12	213	2
BB	15	13	231	2	0.069
BB	15	14	186	2
BB	16	1	0	2	1.059
BB	16	2	58	2
BB	16	3	67	2	1.476
BB	16	4	67	2
BB	16	5	0	2	1.177
BB	16	6	0	2
BB	16	7		2	0.899
BB	16	8	0	2
BB	16	9	0	2	0.295
BB	16	10	32	2
BB	16	11	32	2	0.347
BB	16	12	30	2
BB	16	13	115	2	0.099
BB	16	14	8	2
BB	17	1	0	2	0.955
BB	17	2	16	2
BB	17	3	80	2	1.371
BB	17	4	136	2
BB	17	5	91	2	1.296
BB	17	6	78	2
BB	17	7	54	2	0.763
BB	17	8	18	2
BB	17	9	150	2	0.817
BB	17	10	167	2
BB	17	11	135	2	0.268
BB	17	12	155	2
BB	17	13	211	2	0.378
BB	17	14	118	2
BB	18	1	0	2	0.508
BB	18	2	0	2
BB	18	3	0	2	0.446
BB	18	4	0	2
BB	18	5	0	2	1.049
BB	18	6	78	2
BB	18	7	106	2	0.906
BB	18	8	181	2
BB	18	9	214	2	0.543
BB	18	10	234	2
BB	18	11	243	2	0.177
BB	18	12	221	2
BB	18	13	392	2	0.216
BB	18	14	139	2
BB	169	1	0	2
BB	169	2	0	2
BB	169	3	0	2
BB	169	4	0	2	1.525
BB	169	5	0	2
BB	169	6	9	2	0.755
BB	169	7	5	2
BB	169	8	10	2	0.911
BB	169	9	0	2
BB	169	10	0	2	0.441
BB	169	11	0	2
BB	169	12	0	2	0.185
BB	169	13	0	2
BB	169	14	0	2	0.054
BB	265	1	0	2
BB	265	2	0	2
BB	265	3	0	2
BB	265	4	0	2	1.602
BB	265	5	17	2
BB	265	6	149	2	0.91
BB	265	7	96	2
BB	265	8	33	2	0.873
BB	265	9	23	2
BB	265	10	0	2	0.432
BB	265	11	157	2
BB	265	12	162	2	0.196
BB	265	13	75	2
BB	265	14	77	2	0.157
BB	266	1	0	2
BB	266	2	0	2
BB	266	3	0	2
BB	266	4	0	2	1.643
BB	266	5	0	2
BB	266	6	56	2	0.954
BB	266	7	0	2
BB	266	8	53	2	0.802
BB	266	9	0	2
BB	266	10	1	2	0.351
BB	266	11	67	2
BB	266	12	80	2	0.142
BB	266	13	0	2
BB	266	14	0	2	0.03
BB	269	1	0	2
BB	269	2	0	2
BB	269	3	0	2
BB	269	4	1	2	1.485
BB	269	5	0	2
BB	269	6	0	2	1.404
BB	269	7	0	2
BB	269	8		2	0.939
BB	269	9	0	2
BB	269	10	0	2	0.695
BB	269	11	0	2
BB	269	12	0	2	0.513
BB	269	13	0	2
BB	269	14	9	2	0.534
BB	270	1	0	2
BB	270	2	0	2
BB	270	3	36	2
BB	270	4	104	2	1.457
BB	270	5	119	2
BB	270	6	105	2	1.005
BB	270	7	1	2
BB	270	8	0	2	1.105
BB	270	9	0	2
BB	270	10	0	2	0.369
BB	270	11	101	2
BB	270	12	104	2	0.282
BB	270	13	0	2
BB	270	14	115	2	0.135
BB	271	1	0	2
BB	271	2	0	2
BB	271	3	145	2
BB	271	4	263	2	1.485
BB	271	5	235	2
BB	271	6	359	2	1.341
BB	271	7	213	2
BB	271	8	139	2	0.795
BB	271	9	118	2
BB	271	10	134	2	0.306
BB	271	11	224	2
BB	271	12	237	2	0.162
BB	271	13	182	2
BB	271	14	182	2	0.075
BB	289	1	0	2
BB	289	2	0	2
BB	289	3	92	2
BB	289	4	178	2	1.732
BB	289	5	135	2
BB	289	6	73	2	0.595
BB	289	7	0	2
BB	289	8	0	2	1.22
BB	289	9	0	2
BB	289	10	0	2	0.544
BB	289	11	44	2
BB	289	12	38	2	0.192
BB	289	13	0	2
BB	289	14	0	2	0.135
FBB	6	1	0	2	1.032
FBB	6	2	0	2
FBB	6	3	0	2	0.641
FBB	6	4	52	2
FBB	6	5	87	2	0.925
FBB	6	6	117	2
FBB	6	7	49	2	0.704
FBB	6	8	37	2
FBB	6	9	110	2	0.814
FBB	6	10	131	2
FBB	6	11	115	2	0.312
FBB	6	12	185	2
FBB	6	13	268	2	0.344
FBB	6	14	57	2
FBB	7	1	0	2	0.366
FBB	7	2	0	2
FBB	7	3	0	2	0.566
FBB	7	4	20	2
FBB	7	5	77	2	0.776
FBB	7	6	79	2
FBB	7	7	135	2	1.685
FBB	7	8	149	2
FBB	7	9	131	2	0.806
FBB	7	10	132	2
FBB	7	11	138	2	0.454
FBB	7	12	149	2
FBB	7	13	122	2	0.41
FBB	7	14	212	2
FBB	8	1	0	2	0.924
FBB	8	2	0	2
FBB	8	3	7	2	1.218
FBB	8	4	85	2
FBB	8	5	58	2	0.952
FBB	8	6	56	2
FBB	8	7	19	2	0.761
FBB	8	8	76	2
FBB	8	9	60	2	0.683
FBB	8	10	52	2
FBB	8	11	91	2	0.246
FBB	8	12	75	2
FBB	8	13	0	2	0.185
FBB	8	14	91	2
FBB	9	1	0	2	1.609
FBB	9	2	0	2
FBB	9	3	143	2	0.985
FBB	9	4	161	2
FBB	9	5	47	2	1.206
FBB	9	6	177	2
FBB	9	7	134	2	0.629
FBB	9	8	176	2
FBB	9	9	191	2	0.486
FBB	9	10	157	2
FBB	9	11	194	2	0.273
FBB	9	12	236	2
FBB	9	13	207	2	0.43
FBB	9	14	218	2
FBB	19	1	0	2	1.53
FBB	19	2	0	2
FBB	19	3	106	2	0.722
FBB	19	4	176	2
FBB	19	5	126	2	1.014
FBB	19	6	269	2
FBB	19	7	165	2	1.327
FBB	19	8	140	2
FBB	19	9	153	2	0.42
FBB	19	10	158	2
FBB	19	11	300	2	0.651
FBB	19	12	224	2
FBB	19	13	225	2	0.342
FBB	19	14	280	2
FBB	20	1	0	2	0.89
FBB	20	2	0	2
FBB	20	3	0	2	0.437
FBB	20	4	7	2
FBB	20	5	48	2	1.057
FBB	20	6	144	2
FBB	20	7	208	2	1.265
FBB	20	8	192	2
FBB	20	9	274	2	0.995
FBB	20	10	264	2
FBB	20	11	358	2	0.599
FBB	20	12	369	2
FBB	20	13	281	2	2.941
FBB	20	14	283	2
FBB	21	1	0	2	2.15
FBB	21	2	0	2
FBB	21	3	26	2	0.906
FBB	21	4	41	2
FBB	21	5	81	2	1.034
FBB	21	6	138	2
FBB	21	7	166	2	1.27
FBB	21	8	149	2
FBB	21	9	166	2	1.171
FBB	21	10	185	2
FBB	21	11	207	2	0.727
FBB	21	12	192	2
FBB	21	13	109	2	0.296
FBB	21	14	174	2
FBB	22	1	0	2	0.832
FBB	22	2	0	2
FBB	22	3	0	2	0.505
FBB	22	4	0	2
FBB	22	5	0	2	0.551
FBB	22	6	0	2
FBB	22	7	46	2	1.274
FBB	22	8	118	2
FBB	22	9	130	2	0.524
FBB	22	10	198	2
FBB	22	11	197	2	0.287
FBB	22	12	160	2
FBB	22	13	68	2	0.198
FBB	22	14	111	2
FBB	264	1	0	2
FBB	264	2	0	2
FBB	264	3	0	2
FBB	264	4	0	2	1.532
FBB	264	5	16	2
FBB	264	6	0	2	0.785
FBB	264	7	0	2
FBB	264	8	0	2	0.891
FBB	264	9	0	2
FBB	264	10	0	2	0.54
FBB	264	11	0	2
FBB	264	12	0	2	0.361
FBB	264	13	0	2
FBB	264	14	0	2	0.132
FBB	267	1	0	2
FBB	267	2	0	2
FBB	267	3	28	2
FBB	267	4	228	2	1.552
FBB	267	5	177	2
FBB	267	6	95	2	1.303
FBB	267	7	65	2
FBB	267	8	171	2	0.641
FBB	267	9	57	2
FBB	267	10	52	2	0.411
FBB	267	11	53	2
FBB	267	12	60	2	0.227
FBB	267	13	211	2
FBB	267	14	227	2	0.081
FBB	273	1	0	2
FBB	273	2	0	2
FBB	273	3	13	2
FBB	273	4	105	2	1.135
FBB	273	5	8	2
FBB	273	6	43	2	1.068
FBB	273	7	7	2
FBB	273	8	0	2	0.841
FBB	273	9	0	2
FBB	273	10	0	2	0.84
FBB	273	11	27	2
FBB	273	12	6	2	0.343
FBB	273	13	97	2
FBB	273	14	136	2	0.176
FBB	278	1	0	2
FBB	278	2	0	2
FBB	278	3	220	2
FBB	278	4	68	2	1.051
FBB	278	5	50	2
FBB	278	6	123	2	0.614
FBB	278	7	160	2
FBB	278	8	165	2	0.708
FBB	278	9	200	2
FBB	278	10	92	2	0.504
FBB	278	11	90	2
FBB	278	12	152	2	0.35
FBB	278	13	374	2
FBB	278	14	378	2	0.191
FBB	280	1	0	2
FBB	280	2	0	2
FBB	280	3	0	2
FBB	280	4	168	2	1.335
FBB	280	5	130	2
FBB	280	6	30	2	1.294
FBB	280	7	58	2
FBB	280	8	38	2	0.732
FBB	280	9	0	2
FBB	280	10	0	2	0.465
FBB	280	11	0	2
FBB	280	12	0	2	0.33
FBB	280	13	0	2
FBB	280	14	0	2	0.156
FBB	283	1	0	2
FBB	283	2	0	2
FBB	283	3	0	2
FBB	283	4	82	2	1.346
FBB	283	5	77	2
FBB	283	6	2	2	0.79
FBB	283	7	77	2
FBB	283	8	0	2	0.687
FBB	283	9	28	2
FBB	283	10	0	2	0.517
FBB	283	11	83	2
FBB	283	12	18	2	0.295
FBB	283	13	80	2
FBB	283	14	85	2	0.117
FBB	284	1	0	2
FBB	284	2	0	2
FBB	284	3	0	2
FBB	284	4	0	2	1.722
FBB	284	5	75	2
FBB	284	6	180	2	1.451
FBB	284	7	176	2
FBB	284	8	202	2	0.793
FBB	284	9	62	2
FBB	284	10	117	2	0.501
FBB	284	11	208	2
FBB	284	12	157	2	0
FBB	284	13	149	2
FBB	284	14	344	2	0.07
PP-45	4	1	0	2	2.104
PP-45	4	2	122	2
PP-45	4	3	181	2	2.609
PP-45	4	4	246	2
PP-45	4	5	141	2	1.369
PP-45	4	6	186	2
PP-45	4	7	238	2	0.8
PP-45	4	8	200	2
PP-45	4	9	149	2	0.388
PP-45	4	10	8	2
PP-45	4	11	0	2	0.534
PP-45	4	12	105	2
PP-45	4	13	169	2	0.443
PP-45	4	14	204	2
PP-45	5	1	0	2	2.678
PP-45	5	2	0	2
PP-45	5	3	0	2	1.905
PP-45	5	4	0	2
PP-45	5	5	0	2	1.62
PP-45	5	6	1	2
PP-45	5	7	18	2	1.419
PP-45	5	8	47	2
PP-45	5	9	31	2	0.955
PP-45	5	10	9	2
PP-45	5	11	22	2	0.809
PP-45	5	12	17	2
PP-45	5	13	35	2
PP-45	5	14	11	2
PP-45	11	1	0	2	1.768
PP-45	11	2	151	2
PP-45	11	3	152	2	2.194
PP-45	11	4	171	2
PP-45	11	5	20	2	1.864
PP-45	11	6	194	2
PP-45	11	7	174	2	0.689
PP-45	11	8	0	2
PP-45	11	9	7	2	1.205
PP-45	11	10	31	2
PP-45	11	11	64	2	0.252
PP-45	11	12	97	2
PP-45	11	13	108	2	0.185
PP-45	11	14	132	2
PP-45	12	1	0	2	1.943
PP-45	12	2	0	2
PP-45	12	3	32	2	1.255
PP-45	12	4	30	2
PP-45	12	5	123	2	1.875
PP-45	12	6	72	2
PP-45	12	7	41	2	0.95
PP-45	12	8	74	2
PP-45	12	9	14	2	0.647
PP-45	12	10	10	2
PP-45	12	11	45	2	1.169
PP-45	12	12	2	2
PP-45	12	13	90	2	0.325
PP-45	12	14	119	2
PP-45	13	1	0	2	1.698
PP-45	13	2	0	2
PP-45	13	3	0	2	1.191
PP-45	13	4	10	2
PP-45	13	5	37	2	1.671
PP-45	13	6	74	2
PP-45	13	7	55	2	1.675
PP-45	13	8	112	2
PP-45	13	9	10	2	0.552
PP-45	13	10	0	2
PP-45	13	11	0	2	0.2534
PP-45	13	12	0	2
PP-45	13	13	0	2	0.312
PP-45	13	14	44	2
PP-45	14	1	0	2	0.193
PP-45	14	2	0	2
PP-45	14	3	0	2	0.765
PP-45	14	4	0	2
PP-45	14	5	0	2	0.551
PP-45	14	6	0	2
PP-45	14	7	0	2	0.749
PP-45	14	8	2	2
PP-45	14	9	0	2	0.779
PP-45	14	10	5	2
PP-45	14	11	27	2	0.27
PP-45	14	12	36	2
PP-45	14	13	0	2	0.405
PP-45	14	14	6	2
PP-45	23	1	0	2	0.618
PP-45	23	2	0	2
PP-45	23	3	0	2	0.288
PP-45	23	4	0	2
PP-45	23	5	0	2	0.722
PP-45	23	6	0	2
PP-45	23	7	0	2	0.5
PP-45	23	8	0	2
PP-45	23	9	0	2
PP-45	23	10	0	2
PP-45	23	11	0	2	0.364
PP-45	23	12	0	2
PP-45	23	13	0	2
PP-45	23	14	1	2
PP-45	24	1	0	2	1.119
PP-45	24	2	9	2
PP-45	24	3	9	2	1.118
PP-45	24	4	29	2
PP-45	24	5	37	2	1.117
PP-45	24	6	42	2
PP-45	24	7	65	2	1.125
PP-45	24	8	75	2
PP-45	24	9	68	2	0.619
PP-45	24	10	33	2
PP-45	24	11	9	2	0.404
PP-45	24	12	0	2
PP-45	24	13	25	2
PP-45	24	14	31	2
PP-45	214	1	0	2
PP-45	214	2	0	2
PP-45	214	3	0	2
PP-45	214	4	0	2	1.692
PP-45	214	5	0	2
PP-45	214	6	3	2	2.416
PP-45	214	7	20	2
PP-45	214	8	0	2	0.931
PP-45	214	9	0	2
PP-45	214	10	0	2	1.015
PP-45	214	11	29	2
PP-45	214	12	42	2	0.55
PP-45	214	13	40	2
PP-45	214	14	9	2	0.544
PP-45	268	1	0	2
PP-45	268	2	0	2
PP-45	268	3	94	2
PP-45	268	4	64	2	2.088
PP-45	268	5	90	2
PP-45	268	6	113	2	2.582
PP-45	268	7	52	2
PP-45	268	8	6	2	0.789
PP-45	268	9	169	2
PP-45	268	10	0	2	0.782
PP-45	268	11	126	2
PP-45	268	12	15	2	0.499
PP-45	268	13	0	2
PP-45	268	14	0	2	0.129
PP-45	274	1	0	2
PP-45	274	2	0	2
PP-45	274	3	18	2
PP-45	274	4	2	2	1.636
PP-45	274	5	0	2
PP-45	274	6	0	2	2.623
PP-45	274	7	0	2
PP-45	274	8	0	2	1.125
PP-45	274	9	0	2
PP-45	274	10	0	2	0.629
PP-45	274	11	0	2
PP-45	274	12	0	2	4.986
PP-45	274	13	0	2
PP-45	274	14	0	2
PP-45	279	1	0	2
PP-45	279	2	0	2
PP-45	279	3	0	2
PP-45	279	4	0	2	1.712
PP-45	279	5	0	2
PP-45	279	6	0	2	2.332
PP-45	279	7	0	2
PP-45	279	8	0	2	1.16
PP-45	279	9	0	2
PP-45	279	10	0	2	0.598
PP-45	279	11	0	2
PP-45	279	12	0	2	0.654
PP-45	279	13	45	2
PP-45	279	14	0	2	0.642
PP-45	282	1	0	2
PP-45	282	2	0	2
PP-45	282	3	96	2
PP-45	282	4	109	2	2.721
PP-45	282	5	106	2
PP-45	282	6	0	2	1.508
PP-45	282	7	0	2
PP-45	282	8	0	2	1.312
PP-45	282	9	0	2
PP-45	282	10	0	2	0.984
PP-45	282	11	5	2
PP-45	282	12	3	2	0.271
PP-45	282	13	0	2
PP-45	282	14	0	2	0.171
PP-45	286	1	0	2
PP-45	286	2	0	2
PP-45	286	3	0	2
PP-45	286	4	0	2	1.564
PP-45	286	5	0	2
PP-45	286	6	0	2	2.043
PP-45	286	7	0	2
PP-45	286	8	0	2	1.014
PP-45	286	9	0	2
PP-45	286	10	1	2	0.906
PP-45	286	11	28	2
PP-45	286	12	28	2	0.379
PP-45	286	13	16	2
PP-45	286	14	0	2	0.119
PP-45	288	1	0	2
PP-45	288	2	0	2
PP-45	288	3	87	2
PP-45	288	4	46	2	2.085
PP-45	288	5	54	2
PP-45	288	6	46	2	1.259
PP-45	288	7	64	2
PP-45	288	8	17	2	0.421
PP-45	288	9	0	2
PP-45	288	10	10	2	0.15
PP-45	288	11	0	2
PP-45	288	12	0	2	0.507
PP-45	288	14	0	2
BB	1	3	0	3
BB	1	4	135	3
BB	1	5	136	3	1.69
BB	1	6	242	3
BB	1	7	91	3	0.52
BB	1	8	8	3
BB	1	9	0	3	0.38
BB	1	10	8	3
BB	2	3	9	3	1.66
BB	2	4	64	3
BB	2	5	58	3	1.21
BB	2	6	45	3
BB	2	7	40	3	0.57
BB	2	8	100	3
BB	2	9	79	3	0.46
BB	2	10	115	3
BB	3	3	48	3	1.98
BB	3	4	117	3
BB	3	5	246	3	1.45
BB	3	6	270	3
BB	3	7	333	3	0.61
BB	3	8	150	3
BB	3	9	233	3	0.27
BB	3	10	180	3
BB	4	3	82	3	1.78
BB	4	4	54	3
BB	4	5	278	3	1.69
BB	4	6	290	3
BB	4	7	263	3	0.79
BB	4	8	265	3
BB	4	9	355	3	0.33
BB	4	10	228	3
BB	5	3	0	3	2.25
BB	5	4	0	3
BB	5	5	7	3	2.45
BB	5	6	50	3
BB	5	7	11	3	0.99
BB	5	8	9	3
BB	5	9	0	3	0.32
BB	5	10	0	3
BB	6	3	0	3	2.33
BB	6	4	0	3
BB	6	5	0	3	2.61
BB	6	6	0	3
BB	6	7	0	3	0.76
BB	6	8	0	3
BB	6	9	0	3	0.34
BB	6	10	0	3
BB	7	3	0	3	0.73
BB	7	4	0	3
BB	7	5	0	3	1.3
BB	7	6	2	3
BB	7	7	0	3	4.97
BB	7	8	0	3
BB	7	9	0	3
BB	7	10	0	3
BB	8	3	0	3	1.86
BB	8	4	0	3
BB	8	5	0	3	2.39
BB	8	6	209	3
BB	8	7	317	3	0.81
BB	8	8	309	3
BB	8	9	227	3	0.44
BB	8	10	205	3
BB	9	3	51	3	2.05
BB	9	4	174	3
BB	9	5	239	3	1.55
BB	9	6	272	3
BB	9	7	287	3	0.85
BB	9	8	255	3
BB	9	9	319	3	0.36
BB	9	10	278	3
BB	10	3	0	3	1.04
BB	10	4	80	3
BB	10	5	168	3	2.33
BB	10	6	197	3
BB	10	7	242	3	0.82
BB	10	8	204	3
BB	10	9	184	3	0.49
BB	10	10	123	3
BB	11	3	1	3	1.77
BB	11	4	23	3
BB	11	5	126	3	1.69
BB	11	6	231	3
BB	11	7	307	3	0.84
BB	11	8	228	3
BB	11	9	186	3	0.5
BB	11	10	148	3
BB	12	3	12	3	1.16
BB	12	4	39	3
BB	12	5	84	3	1.54
BB	12	6	158	3
BB	12	7	289	3	1.16
BB	12	8	233	3
BB	12	9	156	3	0.62
BB	12	10	12	3
BB	13	3	72	3	1.42
BB	13	4	127	3
BB	13	5	164	3	1.69
BB	13	6	175	3
BB	13	7	262	3	0.48
BB	13	8	139	3
BB	13	9	194	3	0.24
BB	13	10	59	3
BB	14	3	0	3	1.66
BB	14	4	106	3
BB	14	5	35	3	1.7
BB	14	6	99	3
BB	14	7	66	3	0.8
BB	14	8	125	3
BB	14	9	28	3	0.37
BB	14	10	13	3
BB	15	3	0	3	1.29
BB	15	4	59	3
BB	15	5	86	3	1.82
BB	15	6	128	3
BB	15	7	89	3	0.86
BB	15	8	0	3
BB	15	9	0	3
BB	15	10	0	3
PP-70	16	3	0	3	1.35
PP-70	16	4	0	3
PP-70	16	5	7	3	1.65
PP-70	16	6	66	3
PP-70	16	7	223	3	0.85
PP-70	16	8	154	3
PP-70	16	9	153	3	0.64
PP-70	16	10	51	3
PP-70	17	3	1	3	1.42
PP-70	17	4	2	3
PP-70	17	5	39	3	1.63
PP-70	17	6	55	3
PP-70	17	7	25	3	2.64
PP-70	17	8	2	3
PP-70	17	9	3	3	0.21
PP-70	17	10	27	3
PP-70	18	3	0	3	1.56
PP-70	18	4	12	3
PP-70	18	5	55	3	2.15
PP-70	18	6	38	3
PP-70	18	7	44	3	1.12
PP-70	18	8	118	3
PP-70	18	9	31	3	0.73
PP-70	18	10	35	3
PP-70	19	3	0	3	0.52
PP-70	19	4	8	3
PP-70	19	5	0	3	1.36
PP-70	19	6	24	3
PP-70	19	7	41	3	0.55
PP-70	19	8	13	3
PP-70	19	9	50	3	0.34
PP-70	19	10	67	3
PP-70	20	3	1	3	1.64
PP-70	20	4	67	3
PP-70	20	5	177	3	1.56
PP-70	20	6	40	3
PP-70	20	7	374	3	0.81
PP-70	20	8	184	3
PP-70	20	9	191	3	0.48
PP-70	20	10	222	3
PP-70	21	3	0	3	1.52
PP-70	21	4	0	3
PP-70	21	5	43	3	1.76
PP-70	21	6	123	3
PP-70	21	7	133	3	1.12
PP-70	21	8	199	3
PP-70	21	9	306	3	0.62
PP-70	21	10	179	3
PP-70	22	3	0	3	0.98
PP-70	22	4	48	3
PP-70	22	5	43	3	2.01
PP-70	22	6	160	3
PP-70	22	7	158	3	0.75
PP-70	22	8	125	3
PP-70	22	9	167	3	0.46
PP-70	22	10	63	3
PP-70	23	3	2	3	1.43
PP-70	23	4	17	3
PP-70	23	5	111	3	1.68
PP-70	23	6	318	3
PP-70	23	7	395	3	0.59
PP-70	23	8	258	3
PP-70	23	9	272	3	0.41
PP-70	23	10	262	3
PP-70	24	3	1	3	1.67
PP-70	24	4	12	3
PP-70	24	5	33	3	1.49
PP-70	24	6	51	3
PP-70	24	7	156	3	1.01
PP-70	24	8	78	3
PP-70	24	9	54	3	0.53
PP-70	24	10	17	3
PP-70	25	3	0	3	1.04
PP-70	25	4	0	3
PP-70	25	5	10	3	1.52
PP-70	25	6	47	3
PP-70	25	7	128	3	0.56
PP-70	25	8	178	3
PP-70	25	9	111	3	0.24
PP-70	25	10	97	3
PP-70	26	3	0	3	1.61
PP-70	26	4	4	3
PP-70	26	5	12	3	1.4
PP-70	26	6	28	3
PP-70	26	7	126	3	0.65
PP-70	26	8	114	3
PP-70	26	9	71	3	0.19
PP-70	26	10	69	3
PP-70	27	3	0	3	1.59
PP-70	27	4	11	3
PP-70	27	5	55	3	1.54
PP-70	27	6	119	3
PP-70	27	7	157	3	0.95
PP-70	27	8	107	3
PP-70	27	9	107	3	0.7
PP-70	27	10	107	3
PP-70	28	3	16	3	1.44
PP-70	28	4	85	3
PP-70	28	5	138	3	1.67
PP-70	28	6	165	3
PP-70	28	7	262	3	0.75
PP-70	28	8	225	3
PP-70	28	9	192	3	0.36
PP-70	28	10	30	3
PP-70	29	3	4	3	0.83
PP-70	29	4	15	3
PP-70	29	5	12	3	1.62
PP-70	29	6	13	3
PP-70	29	7	18	3	0.68
PP-70	29	8	8	3
PP-70	29	9	47	3	0.5
PP-70	29	10	56	3
PP-70	30	3	0	3	1.43
PP-70	30	4	3	3
PP-70	30	5	25	3	1.66
PP-70	30	6	106	3
PP-70	30	7	204	3	0.89
PP-70	30	8	195	3
PP-70	30	9	83	3	0.86
PP-70	30	10	58	3

## Sheet: JDFine_HPG_size_exp_2
Treatment	Queen	Worker	Avg. diameter (µm)
BB	169	2	81
BB	169	4	94
BB	169	3	96
BB	169	1	108
BB	265	8	34
BB	265	10	34
BB	265	4	35
BB	265	6	36
BB	265	1	45
BB	265	2	56
BB	265	9	75
BB	265	3	75
BB	265	5	76
BB	265	7	105
BB	266	5	42
BB	266	8	43
BB	266	9	49
BB	266	7	54
BB	266	2	64
BB	266	6	65
BB	266	3	81
BB	266	10	92
BB	266	1	99
BB	266	4	99
BB	269	2	55
BB	269	6	59
BB	269	1	71
BB	269	4	78
BB	269	5	80
BB	269	3	85
BB	270	8	61
BB	270	9	76
BB	270	3	81
BB	270	7	82
BB	270	6	84
BB	270	11	90
BB	270	5	92
BB	270	2	98
BB	270	1	110
BB	270	4	118
BB	270	10	122
BB	271	4	48
BB	271	3	56
BB	271	6	58
BB	271	10	59
BB	271	5	67
BB	271	2	67
BB	271	1	70
BB	271	9	80
BB	271	7	87
BB	271	8	103
BB	289	4	44
BB	289	6	49
BB	289	3	50
BB	289	7	65
BB	289	8	73
BB	289	1	75
BB	289	9	80
BB	289	5	96
BB	289	2	97
BB	289	10	120
BB	297	10	43
BB	297	4	44
BB	297	3	50
BB	297	8	50
BB	297	2	51
BB	297	5	54
BB	297	1	57
BB	297	7	63
BB	297	9	68
BB	297	6	71
BB	298	8	25
BB	298	2	27
BB	298	9	29
BB	298	1	37
BB	298	6	41
BB	298	4	46
BB	298	7	50
BB	298	5	57
BB	298	3	92
BB	299	10	29
BB	299	6	37
BB	299	1	45
BB	299	4	47
BB	299	8	54
BB	299	2	57
BB	299	3	60
BB	299	5	60
BB	299	7	64
BB	299	9	65
BB	306	7	33
BB	306	4	35
BB	306	9	40
BB	306	5	40
BB	306	8	40
BB	306	6	41
BB	306	1	42
BB	306	2	54
BB	306	3	78
BB	306	10	84
BB	311	8	42
BB	311	3	44
BB	311	5	46
BB	311	10	47
BB	311	7	54
BB	311	9	61
BB	311	2	73
BB	311	4	76
BB	311	1	84
BB	311	6	100
BB	312	9	32
BB	312	10	40
BB	312	4	43
BB	312	3	55
BB	312	2	57
BB	312	7	60
BB	312	8	70
BB	312	6	77
BB	312	5	88
BB	312	1	90
BB	313	5	35
BB	313	8	47
BB	313	1	55
BB	313	4	68
BB	313	3	74
BB	313	6	81
BB	313	2	83
BB	313	7	89
BB	313	9	99
BB	314	10	32
BB	314	7	32
BB	314	5	32
BB	314	4	43
BB	314	1	45
BB	314	8	48
BB	314	3	58
BB	314	2	60
BB	314	6	66
BB	314	9	82
FBB	264	1	39
FBB	264	4	51
FBB	264	10	55
FBB	264	6	55
FBB	264	8	57
FBB	264	7	60
FBB	264	5	68
FBB	264	3	72
FBB	264	2	93
FBB	264	9	99
FBB	267	9	49
FBB	267	10	52
FBB	267	1	53
FBB	267	7	80
FBB	267	2	86
FBB	267	4	87
FBB	267	3	89
FBB	267	6	92
FBB	267	5	104
FBB	267	8	111
FBB	273	7	56
FBB	273	4	67
FBB	273	11	73
FBB	273	10	77
FBB	273	1	80
FBB	273	8	83
FBB	273	5	87
FBB	273	3	96
FBB	273	6	98
FBB	273	2	99
FBB	273	9	107
FBB	278	9	41
FBB	278	10	53
FBB	278	3	60
FBB	278	8	60
FBB	278	4	64
FBB	278	6	76
FBB	278	5	86
FBB	278	2	96
FBB	278	7	125
FBB	278	1	131
FBB	280	4	47
FBB	280	1	79
FBB	280	8	80
FBB	280	6	89
FBB	280	3	97
FBB	280	7	99
FBB	280	9	101
FBB	280	2	103
FBB	280	5	104
FBB	280	11	110
FBB	280	10	122
FBB	283	2	31
FBB	283	8	33
FBB	283	1	50
FBB	283	4	51
FBB	283	10	57
FBB	283	6	62
FBB	283	11	71
FBB	283	7	75
FBB	283	9	75
FBB	283	3	89
FBB	283	5	91
FBB	284	8	30
FBB	284	5	54
FBB	284	2	58
FBB	284	6	77
FBB	284	7	82
FBB	284	1	84
FBB	284	4	92
FBB	284	3	100
FBB	284	9	105
FBB	302	10	32
FBB	302	12	40
FBB	302	9	44
FBB	302	13	46
FBB	302	2	48
FBB	302	3	49
FBB	302	4	50
FBB	302	5	51
FBB	302	11	51
FBB	302	7	51
FBB	302	8	52
FBB	302	6	67
FBB	302	1	97
FBB	303	6	37
FBB	303	10	38
FBB	303	1	45
FBB	303	9	54
FBB	303	8	72
FBB	303	11	73
FBB	303	7	76
FBB	303	2	84
FBB	303	3	87
FBB	303	5	89
FBB	303	4	96
FBB	304	7	41
FBB	304	9	48
FBB	304	10	57
FBB	304	5	61
FBB	304	1	86
FBB	304	6	95
FBB	304	2	97
FBB	304	3	100
FBB	304	8	102
FBB	304	4	109
FBB	315	3	18
FBB	315	7	33
FBB	315	9	35
FBB	315	2	49
FBB	315	1	68
FBB	315	6	74
FBB	315	4	80
FBB	315	8	82
FBB	315	5	92
FBB	316	2	68
FBB	316	4	70
FBB	316	8	75
FBB	316	1	101
FBB	316	6	105
FBB	316	5	110
FBB	316	9	118
FBB	316	3	118
FBB	316	7	125
FBB	317	4	46
FBB	317	5	50
FBB	317	9	62
FBB	317	8	76
FBB	317	10	78
FBB	317	1	81
FBB	317	3	84
FBB	317	6	94
FBB	317	2	100
FBB	317	7	103
FBB	318	4	37
FBB	318	5	55
FBB	318	6	56
FBB	318	3	57
FBB	318	10	65
FBB	318	8	71
FBB	318	2	77
FBB	318	1	83
FBB	318	11	83
FBB	318	7	103
FBB	318	9	112
PP-45	214	10	29
PP-45	214	7	30
PP-45	214	1	32
PP-45	214	4	32
PP-45	214	2	34
PP-45	214	8	35
PP-45	214	5	42
PP-45	214	6	47
PP-45	214	3	48
PP-45	214	9	55
PP-45	214	11	83
PP-45	268	5	35
PP-45	268	8	41
PP-45	268	2	43
PP-45	268	7	45
PP-45	268	10	47
PP-45	268	4	49
PP-45	268	6	56
PP-45	268	9	61
PP-45	268	3	61
PP-45	268	1	83
PP-45	274	5	33
PP-45	274	9	33
PP-45	274	8	37
PP-45	274	10	41
PP-45	274	3	51
PP-45	274	1	56
PP-45	274	4	63
PP-45	274	7	69
PP-45	274	2	76
PP-45	274	6	78
PP-45	279	9	35
PP-45	279	10	45
PP-45	279	2	49
PP-45	279	8	56
PP-45	279	7	56
PP-45	279	4	59
PP-45	279	6	66
PP-45	279	5	67
PP-45	279	3	71
PP-45	282	10	38
PP-45	282	2	47
PP-45	282	8	49
PP-45	282	4	53
PP-45	282	6	53
PP-45	282	5	54
PP-45	282	3	62
PP-45	282	9	70
PP-45	282	7	73
PP-45	282	1	74
PP-45	286	2	35
PP-45	286	4	37
PP-45	286	9	43
PP-45	286	5	46
PP-45	286	8	54
PP-45	286	7	54
PP-45	286	1	58
PP-45	286	10	60
PP-45	286	3	61
PP-45	286	6	62
PP-45	288	5	25
PP-45	288	7	55
PP-45	288	8	60
PP-45	288	2	66
PP-45	288	4	74
PP-45	288	6	74
PP-45	288	3	91
PP-45	288	1	92
PP-45	300	9	36
PP-45	300	8	37
PP-45	300	10	38
PP-45	300	3	39
PP-45	300	7	44
PP-45	300	4	45
PP-45	300	1	45
PP-45	300	5	47
PP-45	300	2	48
PP-45	300	6	55
PP-45	301	6	39
PP-45	301	10	41
PP-45	301	4	42
PP-45	301	3	51
PP-45	301	8	73
PP-45	301	2	74
PP-45	301	1	75
PP-45	301	7	75
PP-45	301	9	75
PP-45	301	5	83
PP-45	307	10	26
PP-45	307	7	31
PP-45	307	2	33
PP-45	307	8	33
PP-45	307	3	36
PP-45	307	9	40
PP-45	307	1	43
PP-45	307	6	62
PP-45	307	4	76
PP-45	307	5	77
PP-45	308	3	23
PP-45	308	5	34
PP-45	308	9	40
PP-45	308	10	44
PP-45	308	6	48
PP-45	308	8	57
PP-45	308	1	63
PP-45	308	4	70
PP-45	308	7	76
PP-45	308	2	82
PP-45	310	1	48
PP-45	310	8	48
PP-45	310	5	49
PP-45	310	2	51
PP-45	310	7	51
PP-45	310	6	57
PP-45	310	4	57
PP-45	310	10	68
PP-45	310	9	77
PP-45	310	3	78
PP-45	319	7	41
PP-45	319	10	44
PP-45	319	6	47
PP-45	319	5	49
PP-45	319	1	49
PP-45	319	3	54
PP-45	319	8	59
PP-45	319	2	64
PP-45	319	4	67
PP-45	319	9	91
PP-45	320	4	22
PP-45	320	2	28
PP-45	320	1	29
PP-45	320	6	29
PP-45	320	3	34
PP-45	320	7	36
PP-45	320	9	42
PP-45	320	8	43
PP-45	320	5	57
PP-45	390	5	37
PP-45	390	1	39
PP-45	390	7	41
PP-45	390	3	41
PP-45	390	9	49
PP-45	390	6	58
PP-45	390	2	64
PP-45	390	4	66
PP-45	390	10	70
PP-45	390	8	81
